# Supplementary material for: First Identification of MORF Family in Ferns: Molecular Regulation of Organellar RNA Editing in Osmunda japonica and Plenasium vachellii
Source: Biology (Basel). 2025 Oct 21;14(10):1463. doi: 10.3390/biology14101463 (PMC12561531; doi:10.3390/biology14101463)
Supplement: Supplementary file 1 [file biology-14-01463-s001.zip]

Archive with 1 entries (1 files):
- biology-3899835-supplementary.pdf
